# Supplementary material for: Year-round dynamics of arbuscular mycorrhizal fungi communities in the roots and surrounding soils of Cryptomeria japonica
Source: Mycorrhiza. 2024 Mar 20;34(1-2):119–30. doi: 10.1007/s00572-024-01143-x (PMC10998819; doi:10.1007/s00572-024-01143-x)
Supplement: Supplementary file 2 — Supplementary Material 2 (XLSX 42.6 KB) [file 572_2024_1143_MOESM2_ESM.xlsx]

## Sheet: Title_Page
Year-round dynamics of arbuscular mycorrhizal fungi community in the roots and surrounding soils of Cryptomeria japonica Akotchiffor Kevin Geoffroy Djotan *1, 2, Norihisa Matsushita1, 3, Kenji Fukuda1, 4 1University of Tokyo, Graduate School of Agricultural and Life Sciences (Laboratory of Forest Botany) 1-1-1, Yayoi, Bunkyo, Tokyo, 113-8657, Japan ORCID: 2https://orcid.org/0000-0002-3726-9826; 3…

## Sheet: Table S1
Table S1 Local environmental conditions at University of Tokyo Chiba Forest (UTCBF) and University of Tokyo Chichibu Forest (UTCF) in the sampling periods
Sites	Longitude (° N)	Latitude (° E)	Elevation (m)	Sampling Month	Total Precipitation mm a)	Mean Air Temperature ℃ a)	Mean Solar Radiation MJ/㎡ a)
UTCBF	35.164	140.14	300	May	210	17.3	13.9
				July	424	23.6	15
				September	273	20.5	10.5
				November	192	12.7	8.9
				January	53.3	3.6	8.8
				March	163	9.4	12.4
UTCF	35.954	138.82	1050	May	88	14.9	11.9
				July	219.5	21.5	11.6
				September	141.5	16.9	7.8
				November	35	8.2	8.5
				January	8	-0.6	8.4
				March	55	6.1	12
a) Data were obtained from Tochimoto (Chiba) and Tochimoto (Chichibu) stations (https://www.uf.a.u-tokyo.ac.jp/research_division/data/kishou/).

## Sheet: Table S2
Table S2 Probability and F values associated with analysis of variance of seasonal variation in the physicochemical properties of soil collected under Cryptomeria japonica at University of Tokyo Chiba Forest (UTCBF) and University of Tokyo Chichibu Forest (UTCF)
A: Overall
Factors	Df		pH	TC (%)	TN (%)	C/N	TP (mg.P.Kg-1.soil) a)
Site	1		0.81 (0.06)	0.00 (67.03)	0.00 (62.12)	0.01 (8.25)	0.01 (6.25)
Sampling month	5		0.01 (3.61)	0.38 (1.09)	0.15 (1.74)	0.05 (2.46)	0.00 (38.71)
Site : Sampling month	2		0.45 (0.82)	0.55 (0.60)	0.74 (0.30)	0.62 (0.48)	-
Residuals	36		-	-	-	-	-
B: University of Tokyo Chiba Forest (UTCBF)
Factors	Df		pH	TC (%)	TN (%)	C/N	TP (mg.P.Kg-1.soil)
Sampling month	5		0.05 (2.68)	0.36 (1.15)	0.22 (1.53)	0.16 (1.77)	0.00 (22.56)
Residuals	24		-	-	-	-	-
C: University of Tokyo Chichibu Forest (UTCF)
Factors	Df		pH	TC (%)	TN (%)	C/N	TP (mg.P.Kg-1.soil)
Sampling month	2		0.09 (3.04)	0.80 (0.23)	0.83 (0.19)	0.17 (2.07)	0.00 (7.70)
Residuals	12		-	-	-	-	-
P-values are followed by F-values in backets. a) In Table S2A, non-parametric Kruskal-Wallis rank sum test was used to test the variation of TP between sites and sampling months. Thus, Kruskal-Wallis chi-squared values are shown in the brackets for TP. Variables are soil pH, total carbon (TC), total nitrogen (TN), ratio of TC to TN (C/N), and total phosphorus (TP, for which the Kruskal–Wallis ran…

## Sheet: Table S3
Table S3 Probability and F values associated with analysis of variance of seasonal variation in the alpha diversity of arbuscular mycorrhizal fungi (AMF) in the roots and surrounding soils of Cryptomeria japonica at UTCBF and UTCF
Factors a)	Df		Number of Operational Taxonomic Units (NOTUs) b)	Shannon Index b)
Site	1		0.21 (1.58)	0.56 (0.35)
Sampling month	5		0.37 (1.11)	0.78 (0.50)
Compartment	1		0.66 (0.20)	0.00 (8.75)
Site : Sampling month	2		0.07 (2.84)	0.11 (2.24)
Site : Compartment	1		0.97 (0.00)	0.62 (0.25)
Sampling month : Compartment	5		0.95 (0.23)	0.96 (0.20)
Site : Sampling month : Compartment	2		0.31 (1.18)	0.16 (1.91)
Residuals	72		-	-
a) Variables are number of operational taxonomic units (OTUs) and Shannon index. Factors are site (UTCBF and UTCF), sampling months are May, July, September, November, January, and March (at UTCBF) and May, November, and March (at UTCF), compartment (root and soil). b) P-values are followed by F-values in backets. Effects of the factors on alpha diversity of the AMF community were not tested by s…

## Sheet: Table S4
Table S4 Permutational analyses of variance of the AMF communities in roots and surrounding soils of Cryptomeria japonica investigated seasonally at two sites
A: AMF community vs Studied factors
Factor	Df	SumOfSqs	R2	F	Pr(>F)
Site	1	1.0429	0.06307	6.4892	0.001
Sampling month	5	0.9616	0.05815	1.1966	0.132
Compartment	1	1.3648	0.08253	8.4916	0.001
Site : Sampling month	2	0.4966	0.03003	1.5449	0.04
Site : Compartment	1	0.2635	0.01593	1.6394	0.071
Sampling month : Compartment	5	0.5257	0.03179	0.6542	0.991
Site : Sampling month : Compartment	2	0.309	0.01868	0.9612	0.469
Residual	72	11.5717	0.6998
Total	89	16.5357	1
B: AMF community in UTCBF vs Studied factors
Factor	Df	SumOfSqs	R2	F	Pr(>F)
Sampling month	5	1.0534	0.10779	1.3812	0.038
Compartment	1	0.8165	0.08355	5.3529	0.001
Sampling month : Compartment	5	0.5808	0.05943	0.7615	0.916
Residual	48	7.3216	0.74923
Total	59	9.7722	1
C: Root AMF community in UTCBF vs Sampling month
Factor	Df	SumOfSqs	R2	F	Pr(>F)
Sampling month	5	0.8321	0.18035	1.0562	0.335
Residual	24	3.7815	0.81965
Total	29	4.6136	1
D: Soil AMF community in UTCBF vs Sampling month
Factor	Df	SumOfSqs	R2	F	Pr(>F)
Sampling month	5	0.802	0.18471	1.0875	0.283
Residual	24	3.5401	0.81529
Total	29	4.3421	1
E: AMF community in UTCF vs Sampling month and Compartment
Factor	Df	SumOfSqs	R2	F	Pr(>F)
Sampling month	2	0.4048	0.07077	1.143	0.282
Compartment	1	0.8117	0.1419	4.5838	0.001
Sampling month : Compartment	2	0.254	0.04439	0.717	0.843
Residual	24	4.2501	0.74294
Total	29	5.7206	1
F: Root AMF community in UTCF vs Sampling month
Factor	Df	SumOfSqs	R2	F	Pr(>F)
Sampling month	2	0.2979	0.13692	0.9518	0.492
Residual	12	1.8779	0.86308
Total	14	2.1758	1
G: Soil AMF community in UTCF vs Sampling month
Factor	Df	SumOfSqs	R2	F	Pr(>F)
Sampling month	2	0.36088	0.13204	0.9128	0.619
Residual	12	2.37215	0.86796
Total	14	2.73303	1
a) Sites are Chiba (UTCBF) and Chichibu (UTCF). Compartments are root and surrounding soil. Sampling seasons are May, July, September, November, January, and March

## Sheet: Table S5
Table S5 Probability and F values associated with multiple pairwise PERMANOVA of total (roots + soil) communities of Cryptomeria japonica investigated at two sites in different sampling months
A: University of Tokyo Chiba Forest (UTCBF)
	July	September	November	January	March
May	0.04 (1.81)	0.01 (2.22)	0.31 (1.16)	0.50 (0.91)	0.36 (1.08)
July		0.07 (1.53)	0.14 (1.40)	0.28 (1.18)	0.38 (1.04)
September			0.10 (1.52)	0.13 (1.47)	0.15 (1.33)
November				0.85 (0.58)	0.43 (0.98)
January					0.36 (1.05)
B: University of Tokyo Chichibu Forest (UTCF)
	July	September	November	January	March
May			0.13 (1.40)		0.39 (1.05)
July
September
November					0.91 (0.60)
January
P-values are followed by F-values in backets. P-values of the permutational analysis of variance < 0.05 indicate significant difference in the corresponding AMF communities. Samplings in July, September, and January from UTCF were not used.

## Sheet: Table S6
Table S6 Taxonomic composition of AMF in the roots and surrounding soil of Cryptomeria japonica and the relative abundances of AMF taxa at each sampling
Order and Family a)	Genus a), b)	Relative abundance c)																						Number of OTUs	Number of amplicons
		UTCBF														UTCF
		Root							Soil							Root				Soil
		May	Jul	Sep	Nov	Jan	Mar		May	Jul	Sep	Nov	Jan	Mar		May	Nov	Mar		May	Nov	Mar
Archaeosporales
Archaeosporaceae	Archaeospora	0.005	0.001	0.015	0.006	0			0		0.002	0.002	0.002			0.005	0.001	0		0.029	0.001	0		4	4009
Diversisporales
Acaulosporaceae	Acaulospora	0.001		0.002	0	0	0.007		0.007	0.004	0.063	0.016	0.007	0.022		0.001	0.009	0.005		0.003	0.008	0.002		7	7808
Diversisporaceae	Diversispora	0	0.001	0.003	0	0	0.001		0	0	0	0	0	0.001		0	0	0		0	0	0		5	368
Gigasporaceae	Scutellospora	0		0			0		0.001	0.001	0.004	0.001	0.003	0.001		0	0.001			0.051	0.018	0.032		4	5495
Glomerales
Glomeraceae	Glomus	0.942	0.981	0.885	0.974	0.971	0.938		0.935	0.863	0.834	0.912	0.919	0.862		0.963	0.928	0.963		0.823	0.926	0.932		572	886710
	Redeckera								0	0	0			0.005							0			1	356
	Rhizophagus								0.001	0.004	0.001	0.007	0.003	0.008						0.001	0.001	0		1	1363
	Septoglomus	0	0		0		0				0		0				0				0	0.001		1	73
Entrophosporales
Entrophosporaceae	Entrophospora										0.001		0	0						0.013	0.001	0.001		1	724
Paraglomerales
Paraglomeraceae	Paraglomus									0	0	0.002	0							0		0		1	91
Unknown	Unclassified	0	0.001	0.002	0	0	0.001		0.003	0.012	0.003	0.021	0.002	0.014		0.001	0	0		0.026	0.006	0.003		26	4677
	Uncultured	0.051	0.017	0.093	0.019	0.029	0.054		0.053	0.116	0.092	0.039	0.063	0.088		0.029	0.059	0.031		0.056	0.04	0.03		75	51187
a) Taxonomic information updated according to the list of AMF species available at http://amf-phylogeny.com. b) Unclassified, OTUs for which the taxon assignment criteria (query cover and percent identity > 95%) were not met in the NCBI, MaarjAM, or GlobalAMFungi databases; uncultured, OTUs for which the best matches were described as such in the databases. c) Community composition obtained by bl…

## Sheet: Table S7
Table S7 Dominant operational taxonomic units (OTUs) of AMF in the roots and surrounding soils of Cryptomeria japonica investigated seasonally at UTCBF and UTCF
Accession of dominant OTUs	University of Tokyo Chiba Forest (UTCBF)														University of Tokyo Chichibu Forest (UTCF)
	Root							Soil							Root				Soil
	May	Jul	Sep	Nov	Jan	Mar		May	Jul	Sep	Nov	Jan	Mar		May	Nov	Mar		May	Nov	Mar
OR577640	0.296	0.145	0.155	0.162	0.223	0.199		0.206	0.144	0.032	0.147	0.162	0.134		0.258	0.313	0.22		0.062	0.151	0.197
OR577641	0.212	0.176	0.278	0.285	0.176	0.199		0.273	0.198	0.203	0.156	0.222	0.167		0.147	0.077	0.144		0.117	0.104	0.094
OR577642	0.031	0.192	0.027	0.072	0.076	0.022		0.004	0.023	0.005	0.014	0.007	0.016		0.03	0.097	0.132		0.004	0.024	0.011
OR577643	0.053	0.039	0.029	0.107	0.052	0.037		0.039	0.044	0.048	0.037	0.052	0.04		0.035	0.017	0.018		0.042	0.027	0.027
OR577644	0.031	0.019	0.022	0.031	0.019	0.038		0.036	0.038	0.072	0.05	0.036	0.066		0.032	0.013	0.021		0.057	0.06	0.022
OR577645	0.002	0.002	0.047	0.003	0.016	0.005		0.005	0.01	0.044	0.023	0.024	0.01		0.02	0.021	0.012		0.078	0.072	0.202
OR577646	0.021	0.003	0.01	0.02	0.056	0.024		0.036	0.027	0.028	0.127	0.07	0.028		0.008	0.012	0.012		0.065	0.016	0.071
OR577647	0.043	0.008	0.043	0.013	0.004	0.04		0.048	0.105	0.066	0.031	0.052	0.075		0.002	0.004	0.003		0.004	0.011	0.007
OR577648	0.01	0.057	0.02	0.016	0.026	0.021		0.004	0.021	0.019	0.006	0.011	0.009		0.073	0.04	0.05		0.026	0.061	0.017
OR577649	0.023	0.023	0.003	0.042	0.03	0.044		0.033	0.03	0.034	0.039	0.03	0.018		0.031	0.007	0.01		0.033	0.029	0.023
OR577650	0.008	0.067	0.03	0.009	0.019	0.023		0.012	0.028	0.018	0.006	0.013	0.004		0.085	0.029	0.03		0.017	0.056	0.009
OR577651	0.049	0.016	0.03	0.046	0.025	0.032		0.018	0.019	0.029	0.034	0.022	0.02		0.016	0.008	0.014		0.026	0.018	0.009
OR577652	0.025	0.007	0.006	0.021	0.014	0.009		0.007	0.015	0.02	0.011	0.015	0.031		0.032	0.035	0.025		0.006	0.032	0.019
OR577653	0.007	0.004	0.058	0.004	0.045	0.1		0.009	0.015	0.001	0.004	0.004	0.019		0.008	0.007	0.005		0	0.002	0.001
OR577654	0.008	0	0.031	0.029	0.018	0.004		0.021	0.007	0.041	0.044	0.019	0.033		0.007	0.012	0.006		0.004	0.006	0.004
OR577655	0.013	0.013	0.001	0.025	0.018	0.024		0.014	0.018	0.019	0.02	0.017	0.008		0.019	0.004	0.005		0.018	0.014	0.013
OR577656	0.005	0.039	0.018	0.006	0.012	0.013		0.005	0.01	0.009	0.002	0.005	0.002		0.045	0.017	0.016		0.007	0.023	0.003
OR577657	0	0	0	0	0	0		0.009	0.003	0.012	0.004	0.015	0.009		0	0.002	0.001		0.09	0.048	0.05
OR577658	0.005	0.001	0.008	0.007	0.006	0.01		0.013	0.024	0.029	0.019	0.036	0.007		0.002	0.003	0.002		0.023	0.013	0.027
OR577659	0.004	0.046	0	0.004	0.004	0.006		0.007	0.055	0.003	0.006	0.029	0.035			0			0.002	0.003	0.002
OR577660	0.006	0.001	0.001	0.001	0.007	0.006		0.017	0.008	0.004	0.025	0.012	0.049		0.001	0.008	0.001		0.002	0.025	0.001
OR577661	0.026	0.013	0.005	0.007	0.03	0.006		0	0	0	0	0.002	0.003		0.003	0.023	0.056		0	0	0.001
OR577662	0.002	0	0	0.005	0	0.005		0.05	0.02	0.007	0.027	0.016	0.04		0	0	0		0.006	0.007	0.003
OR577663	0.003	0.002	0.004	0	0.005	0.004		0	0	0.012	0.001	0.001	0.01		0.005	0.039	0.023		0.04	0.009	0.023
Proportion of the dominant OTUs at the sampling	0.882	0.875	0.828	0.912	0.88	0.872		0.864	0.864	0.753	0.833	0.874	0.834		0.859	0.788	0.808		0.729	0.812	0.834
Average relative abundances of dominant OTUs (> 0.01 across all sampling months at both sites) are shown in the table. The within-sample relative abundance of each OTU was computed, then averaged for each group of samples (6 sampling months × 2 compartments = 12 groups for UTCBF, 3 sampling months × 2 compartments = 6 groups for UTCF, be a total of 18 groups of samples for both sites). Empty cell…

## Sheet: Table S8
Table S8 Explanatory variables for variations in root and surrounding soil AMF communities of Cryptomeria japonica investigated at different sampling months
A: University of Tokyo Chiba Forest (UTCBF)
Variables a)	RDA1	RDA2	r2	Pr(>r) b)
TC	-0.263	0.965	0.036	0.358
TN	-0.609	0.793	0.048	0.246
C/N	0.534	0.846	0.018	0.629
pH	-0.876	-0.483	0.247	0.001
TP	-0.304	0.953	0.044	0.287
Sampling			0.099	0.316
Compartment			0.145	0.001
B: University of Tokyo Chiba Forest (UTCBF)
Variables a)	RDA1	RDA2	r2	Pr(>r) b)
TC	0.931	-0.366	0.051	0.521
TN	0.926	-0.377	0.062	0.441
C/N	0.967	-0.253	0.02	0.758
pH	-0.777	0.629	0.315	0.005
TP	0.91	-0.415	0.109	0.204
Sampling			0.052	0.647
Compartment			0.177	0.001
AMF, arbuscular mycorrhizal fungi; OTUs, operational taxonomic units. Redundancy analysis (RDA) of AMF community and environmental variables was performed. a) TC, total carbon; TN, total nitrogen, C/N, TC to TN ratio; TP, total phosphorus; MS, microsite. b) Significant correlations (p-value < 0.05).

## Sheet: Table S9
Table S9 List of OTUs showing significant correlation with environmental conditions including soil properties in the root and surrounding soil AMF communities of Cryptomeria japonica investigated at different sampling months
A: University of Tokyo Chiba Forest (UTCBF)				B: University of Tokyo Chichibu Forest (UTCF)
OTUs	Correlation (r)	p-value		OTUs	Correlation (r)	p-value
OR577640	0.857818	0.001		OR577640	0.909401	0.001
OR577641	0.488081	0.001		OR577645	0.904008	0.001
OR577642	0.593287	0.001		OR577781	0.364061	0.003
OR577904	0.316906	0.001		OR577843	0.321226	0.004
OR577932	0.431476	0.001		OR577792	0.568919	0.004
OR578241	0.248611	0.001		OR577648	0.320934	0.006
OR578199	0.455577	0.001		OR577652	0.35362	0.007
OR577905	0.480946	0.001		OR577822	0.30787	0.013
OR577857	0.537129	0.001		OR577784	0.442976	0.013
OR577742	0.252531	0.001		OR577755	0.271338	0.014
OR577647	0.377984	0.002		OR577653	0.381387	0.015
OR577758	0.284824	0.002		OR577718	0.326914	0.016
OR578337	0.22326	0.002		OR577853	0.243449	0.022
OR578283	0.26503	0.002		OR577789	0.334578	0.027
OR578154	0.282557	0.002		OR577650	0.350112	0.028
OR577644	0.190952	0.003		OR577656	0.315673	0.031
OR578148	0.343001	0.003		OR577659	0.390132	0.031
OR578219	0.263275	0.003		OR578016	0.284081	0.032
OR577878	0.297954	0.003		OR578075	0.733555	0.034
OR577879	0.222221	0.003		OR578249	0.733555	0.034
OR577719	0.306489	0.003		OR578106	0.733555	0.034
OR578287	0.4457	0.004		OR577930	0.338439	0.035
OR577923	0.198032	0.004		OR577736	0.242911	0.036
OR577888	0.216216	0.006		OR577700	0.261378	0.038
OR577773	0.174684	0.008		OR577794	0.288175	0.038
OR578078	0.198508	0.008		OR578110	0.274754	0.038
OR577872	0.201014	0.008		OR577976	0.309077	0.039
OR577823	0.17786	0.008		OR578146	0.268513	0.039
OR577661	0.196347	0.009		OR578330	0.277032	0.039
OR578068	0.26009	0.009		OR577657	0.321329	0.043
OR578015	0.2518	0.009		OR577674	0.246753	0.043
OR577807	0.265943	0.01		OR577928	0.273315	0.046
OR577754	0.238075	0.011		OR578256	0.256492	0.046
OR578230	0.158084	0.012		OR578336	0.224185	0.046
OR577683	0.158912	0.013		OR577641	0.212236	0.047
OR577806	0.194377	0.013		OR577743	0.199346	0.048
OR578177	0.171193	0.014
OR577679	0.159092	0.016
OR577780	0.17912	0.017
OR577665	0.18585	0.018
OR577843	0.159293	0.019
OR577734	0.201261	0.019
OR578320	0.163411	0.019
OR578026	0.187373	0.019
OR577901	0.143614	0.019
OR577864	0.189309	0.019
OR578161	0.156198	0.02
OR577718	0.140072	0.022
OR578138	0.144985	0.022
OR578270	0.129464	0.022
OR578044	0.149229	0.023
OR577887	0.126721	0.025
OR578297	0.152424	0.025
OR577856	0.203911	0.025
OR578181	0.124587	0.025
OR578010	0.203232	0.025
OR578131	0.136383	0.025
OR577715	0.145544	0.025
OR578296	0.182712	0.027
OR578224	0.131479	0.027
OR577928	0.136613	0.027
OR578307	0.157519	0.028
OR578182	0.151311	0.028
OR578084	0.187568	0.029
OR578132	0.201577	0.03
OR577736	0.135704	0.03
OR578147	0.144529	0.031
OR578040	0.12737	0.033
OR577826	0.109685	0.033
OR577645	0.13177	0.034
OR577767	0.15527	0.034
OR577918	0.111098	0.035
OR577950	0.127014	0.035
OR577832	0.124344	0.035
OR577850	0.111426	0.036
OR578013	0.129324	0.038
OR577961	0.111079	0.038
OR577658	0.106851	0.041
OR577768	0.123636	0.041
OR578300	0.105549	0.044
OR578139	0.113833	0.044
OR578281	0.127312	0.046
OR577968	0.0981764	0.046
OR577884	0.107253	0.046
OR577833	0.113878	0.046
OR577752	0.105072	0.047
OR577964	0.111619	0.048
AMF, arbuscular mycorrhizal fungi; OTUs, operational taxonomic units. Redundancy analysis (RDA) of AMF community and environmental variables was performed. 87 OTUs and 36 OTUs were found to have significant correlation with environmental conditions including soil properties at UTCBF (A) and UTCF (B), respectively. Of them, four had correlation coefficients higher or equal to 0.5 and p-value = 0.0…

[truncated: 1 more sheets: Table S10]
